# Supplementary material for: In Silico Identification of Potential Natural Product Inhibitors of Human Proteases Key to SARS-CoV-2 Infection
Source: Molecules. 2020 Aug 22;25(17):3822. doi: 10.3390/molecules25173822 (PMC7504347; doi:10.3390/molecules25173822)
Supplement: Supplementary file 1 [file molecules-25-03822-s001.zip]

Archive with 2 entries (2 files):
- SIFigures_VivekAnanth_Molecules.pdf
- SITables_VivekAnanth_Molecules.xlsx
